# Supplementary material for: Regulatory and Enterotoxin Gene Expression and Enterotoxins Production in Staphylococcus aureus FRI913 Cultures Exposed to a Rotating Magnetic Field and trans-Anethole
Source: Int J Mol Sci. 2022 Jun 6;23(11):6327. doi: 10.3390/ijms23116327 (PMC9181688; doi:10.3390/ijms23116327)
Supplement: Supplementary file 1 [file ijms-23-06327-s001.zip]

Archive with 1 entries (1 files):
- ijms-1737784-supplementary.pdf
